# Supplementary material for: A Randomized Trial on Resveratrol Supplement Affecting Lipid Profile and Other Metabolic Markers in Subjects with Dyslipidemia
Source: Nutrients. 2023 Jan 17;15(3):492. doi: 10.3390/nu15030492 (PMC9921501; doi:10.3390/nu15030492)
Supplement: Supplementary file 1 [file nutrients-15-00492-s001.zip]

Archive with 1 entries (1 files):
- nutrients-2155400-supplementary.pdf
